# Supplementary material for: Host‐Guest Synergistic Regulation in Functionalized Metal‐Organic Frameworks for Efficient Aqueous Zinc‐Ion Batteries
Source: Adv Sci (Weinh). 2025 Aug 11;12(42):e11198. doi: 10.1002/advs.202511198 (PMC12622505; doi:10.1002/advs.202511198)
Supplement: Supplementary file 2 — Supporting Information [file ADVS-12-e11198-s002.zip]

Archive with 2 entries (1 files):
- Production date/
- Production date/Production date.pptx
